# Supplementary material for: Differential Effects of the Prolyl-Hydroxylase Inhibitor on the Cellular Response to Radiation
Source: Int J Mol Sci. 2025 Mar 18;26(6):2742. doi: 10.3390/ijms26062742 (PMC11943049; doi:10.3390/ijms26062742)
Supplement: Supplementary file 1 [file ijms-26-02742-s001.zip]

Archive with 1 entries (1 files):
- ijms-3455886-supplementary.pdf
